# Supplementary material for: Combined Inhibition of PI3K and STAT3 signaling effectively inhibits bladder cancer growth
Source: Oncogenesis. 2024 Jul 27;13(1):29. doi: 10.1038/s41389-024-00529-y (PMC11283499; doi:10.1038/s41389-024-00529-y)
Supplement: Supplementary file 4 — Supplementary Table 2 [file 41389_2024_529_MOESM4_ESM.xlsx]

## Sheet: Sheet1
Number	Gender	Age	Stage
1	male	67	T1N0M0
2	male	66	T2N0M0
3	male	65	T4aN0
4	male	67	T2N1
5	male	54	T4N1
6	male	50	T4aN2Mx
7	male	69	T4N0
8	male	48	T4N0
9	male	73	T1N0M0
10	male	66	T2N0M0
11	male	58	TaN0
12	male	78	T3N1
13	male	74	TaN0
14	male	66	T1N0M0
15	male	75	T4N3M1
16	male	88	T1N0M0
17	male	54	T2N0M0
18	male	72	T2N0M0
19	male	71	T1N0M0
20	male	64	T3N0
21	male	64	T2N0M0
22	male	58	T1N0M0
23	male	48	T2N0M0
24	male	89	T2N0M0
25	female	68	T1N0M0
26	male	75	T2N0M0
27	male	78	T2N0M0
28	male	52	T3N0
29	female	81	T2N0M0
30	male	62	T2bN2Mx
31	male	82	T4aN1M1
32	male	57	T1N0M0
33	male	75	T2N0M0
34	male	83	T4aN0
35	male	68	T3N1
36	male	54	T3N0M0
37	male	73	T3N0
38	male	94	T3N0
39	male	47	T2N0M0
40	male	57	T2N2
41	male	43	T4N3
42	male	64	T3N0
43	male	59	T4N2
44	male	75	T2N0M0
45	male	75	T2NO
46	male	66	T2N2
47	male	67	T3N0
48	male	70	T2N0M0
49	male	47	T2N0M0
50	male	77	T2N1
51	male	58	T2N0M0
52	male	46	T1N0M0
53	male	55	T2N1
54	male	57	T2bN1Mx
55	male	55	T1N0M0
56	male	65	T4NO
57	male	57	T4aN2M0
58	male	52	T1N0M0
59	male	75	T1N0M0
60	male	54	T4N3M
61	male	66	T3N0M0
62	male	57	T4N2
63	male	78	T4aN0
